# Supplementary material for: Exploring CALD and Non-CALD Women’s Behavioral and Dietary Responses to a Low-Intensity Intervention for Gestational Diabetes
Source: Nutrients. 2025 Oct 10;17(20):3191. doi: 10.3390/nu17203191 (PMC12567258; doi:10.3390/nu17203191)
Supplement: Supplementary file 1 [file nutrients-17-03191-s001.zip]

Archive with 1 entries (1 files):
- nutrients-3886450-supplementary.pdf
